# Supplementary material for: Vaccinia Virus Arrests and Shifts the Cell Cycle
Source: Viruses. 2022 Feb 19;14(2):431. doi: 10.3390/v14020431 (PMC8874441; doi:10.3390/v14020431)
Supplement: Supplementary file 1 [file viruses-14-00431-s001.zip]

Archive with 1 entries (1 files):
- viruses-1582038-supplementary.pdf
